# Supplementary material for: Silver Ions Inhibit Bacterial Movement and Stall Flagellar Motor
Source: Int J Mol Sci. 2023 Jul 20;24(14):11704. doi: 10.3390/ijms241411704 (PMC10381017; doi:10.3390/ijms241411704)
Supplement: Supplementary file 1 [file ijms-24-11704-s001.zip]

Archive with 5 entries (5 files):
- S1.mov
- S2.mov
- S3.mov
- S4.mov
- S5.mov
